# Supplementary material for: Bezlotoxumab prevents extraintestinal organ damage induced by Clostridioides difficile infection
Source: Gut Microbes. 2022 Aug 31;14(1):2117504. doi: 10.1080/19490976.2022.2117504 (PMC9450906; doi:10.1080/19490976.2022.2117504)
Supplement: Supplemental Material [file KGMI_A_2117504_SM1322.zip]

Archive with 3 entries (3 files):
- Fig S1.tif
- Fig S2.tif
- Mileto et al CDI Systemic and Treatment_Supplementary Figures.docx
